# Supplementary material for: A SIX1 Homolog in Fusarium oxysporum f. sp. conglutinans Is Required for Full Virulence on Cabbage
Source: PLoS One. 2016 Mar 24;11(3):e0152273. doi: 10.1371/journal.pone.0152273 (PMC4807099; doi:10.1371/journal.pone.0152273)
Supplement: S6 Table — (XLSX) [file pone.0152273.s010.xlsx]

## Sheet: Sheet1
Spot No.	Sample	pI	Mr	pI	Mr	Ratio pI	Ratio Mr	Experimental	Theretical	Mathed peptide	Sequence coverage %	Mascot score	Identified method	Gene product and	Accession No.	Fungi	Mapping ID	Lacation	COG (Cluster of Orthologous Groups of proteins)			GO
		Experimental	Experimental	Theretical	Theretical	Expe./Ther.	Expe./Ther.	pI/Mr	pI/Mr	number	[PFF]	[PFF]	[TOF TOF sequences]	protein name	in NCBI	Species	in Uniprot		Category	Number	Function	B (Biological process)	C (Cellular component)	M (Molecular function)
1	Conidia	6.38	16.8	8.54	31.3	0.747073	0.536741	6.38/16.8	8.54/31.3	[1]	[5]	[86]	TOF TOF[R.GNGHSWACINCPGGK.L]	Fo5176-SIX1	gi|342888423	Fusarium oxysporum Fo5176	F9F5Q9	S	NO related	－	－	－	－	－
2	Conidia	6.87	16.9	8.54	31.3	0.80445	0.539936	6.87/16.9	8.54/31.3	[1]	[5]	[58]	TOF TOF[R.GNGHSWACINCPGGK.L]	Fo5176-SIX1	gi|342888423	Fusarium oxysporum Fo5176	F9F5Q9	S	NO related	－	－	－	－	－
3	Conidia	7.01	15.9	8.54	31.3	0.820843	0.507987	7.01/15.9	8.54/31.3	[2]	[10]	[182]	TOF TOF[R.HTEWEGTWYPESPK.S;R.GNGHSWACINCPGGK.L]	Fo5176-SIX1	gi|342888423	Fusarium oxysporum Fo5176	F9F5Q9	S	NO related	－	－	－	－	－
4	Conidia	7.18	15.8	8.54	31.3	0.840749	0.504792	7.18/15.8	8.54/31.3	[1]	[5]	[65]	TOF TOF[R.HTEWEGTWYPESPK.S]	Fo5176-SIX1	gi|342888423	Fusarium oxysporum Fo5176	F9F5Q9	S	NO related	－	－	－	－	－
